# Supplementary material for: Patients with basal ganglia damage show preserved learning in an economic game
Source: Nat Commun. 2019 Feb 18;10:802. doi: 10.1038/s41467-019-08766-1 (PMC6379550; doi:10.1038/s41467-019-08766-1)
Supplement: Supplementary file 4 — Supplementary Data 1 [file 41467_2019_8766_MOESM4_ESM.csv]

SID	Round	MyEndowment	MyInvestment	OpponentInvest	Award	Win	Payoff			Variable Names	Description
12	1	4	4	5	10	0	0			SID	ID of subjects
12	2	4	4	4	10	0	0			Round	Trial number
12	3	4	4	5	10	0	0			MyEndowment	Endowment of the subject, either 4 or 5
12	4	4	0	2	10	0	4			MyInvestment	Bid of the participant
12	5	4	0	5	10	0	4			OpponentInvestment	Bid of the opponent
12	6	4	4	4	10	0	0			Award	Size of the reward if winning bid
12	7	4	2	5	10	0	2			Win	Whether the subject won the bid
12	8	4	1	4	10	0	3			Payoff	Payoff to subject in trial.�
12	9	4	0	2	10	0	4
12	10	4	4	5	10	0	0
12	11	4	4	5	10	0	0
12	12	4	4	4	10	0	0
12	13	4	4	2	10	1	10
12	14	4	0	4	10	0	4
12	15	4	0	3	10	0	4
12	16	4	4	1	10	1	10
12	17	4	0	2	10	0	4
12	18	4	3	5	10	0	1
12	19	4	4	3	10	1	10
12	20	4	0	5	10	0	4
12	21	4	1	5	10	0	3
12	22	4	4	1	10	1	10
12	23	4	0	4	10	0	4
12	24	4	0	5	10	0	4
12	25	4	4	3	10	1	10
12	26	4	0	4	10	0	4
12	27	4	4	5	10	0	0
12	28	4	4	5	10	0	0
12	29	4	4	5	10	0	0
12	30	4	4	4	10	0	0
12	31	4	4	3	10	1	10
12	32	4	0	1	10	0	4
12	33	4	4	5	10	0	0
12	34	4	4	5	10	0	0
12	35	4	0	5	10	0	4
12	36	4	4	4	10	0	0
12	37	4	4	5	10	0	0
12	38	4	0	3	10	0	4
12	39	4	0	5	10	0	4
12	40	4	4	4	10	0	0
12	41	4	4	4	10	0	0
12	42	4	4	4	10	0	0
12	43	4	4	2	10	1	10
12	44	4	0	5	10	0	4
12	45	4	0	5	10	0	4
12	46	4	4	5	10	0	0
12	47	4	4	5	10	0	0
12	48	4	0	5	10	0	4
12	49	4	4	4	10	0	0
12	50	4	4	5	10	0	0
12	51	4	4	1	10	1	10
12	52	4	0	5	10	0	4
12	53	4	0	1	10	0	4
12	54	4	4	5	10	0	0
12	55	4	4	1	10	1	10
12	56	4	0	4	10	0	4
12	57	4	0	5	10	0	4
12	58	4	0	3	10	0	4
12	59	4	4	5	10	0	0
12	60	4	4	3	10	1	10
12	61	4	0	1	10	0	4
12	62	4	4	3	10	1	10
12	63	4	4	1	10	1	10
12	64	4	4	3	10	1	10
12	65	4	4	5	10	0	0
12	66	4	0	3	10	0	4
12	67	4	4	5	10	0	0
12	68	4	0	2	10	0	4
12	69	4	0	4	10	0	4
12	70	4	4	1	10	1	10
12	71	4	4	4	10	0	0
12	72	4	4	5	10	0	0
12	73	4	4	5	10	0	0
12	74	4	0	5	10	0	4
12	75	4	0	5	10	0	4
12	76	4	0	5	10	0	4
12	77	4	0	2	10	0	4
12	78	4	4	5	10	0	0
12	79	4	4	5	10	0	0
12	80	4	0	4	10	0	4
13	1	4	2	5	10	0	2
13	2	4	3	5	10	0	1
13	3	4	3	3	10	0	1
13	4	4	0	5	10	0	4
13	5	4	0	5	10	0	4
13	6	4	0	4	10	0	4
13	7	4	1	1	10	0	3
13	8	4	2	3	10	0	2
13	9	4	0	4	10	0	4
13	10	4	0	5	10	0	4
13	11	4	0	2	10	0	4
13	12	4	2	5	10	0	2
13	13	4	0	5	10	0	4
13	14	4	0	5	10	0	4
13	15	4	1	5	10	0	3
13	16	4	3	4	10	0	1
13	17	4	0	1	10	0	4
13	18	4	0	5	10	0	4
13	19	4	4	4	10	0	0
13	20	4	4	3	10	1	10
13	21	4	3	4	10	0	1
13	22	4	0	5	10	0	4
13	23	4	1	5	10	0	3
13	24	4	0	4	10	0	4
13	25	4	0	5	10	0	4
13	26	4	2	3	10	0	2
13	27	4	0	3	10	0	4
13	28	4	0	3	10	0	4
13	29	4	3	1	10	1	11
13	30	4	2	5	10	0	2
13	31	4	0	5	10	0	4
13	32	4	0	5	10	0	4
13	33	4	0	5	10	0	4
13	34	4	1	3	10	0	3
13	35	4	4	5	10	0	0
13	36	4	0	1	10	0	4
13	37	4	0	4	10	0	4
13	38	4	2	4	10	0	2
13	39	4	2	5	10	0	2
13	40	4	0	2	10	0	4
13	41	4	0	2	10	0	4
13	42	4	3	4	10	0	1
13	43	4	0	1	10	0	4
13	44	4	0	4	10	0	4
13	45	4	0	1	10	0	4
13	46	4	2	3	10	0	2
13	47	4	3	5	10	0	1
13	48	4	0	5	10	0	4
13	49	4	0	5	10	0	4
13	50	4	0	5	10	0	4
13	51	4	0	4	10	0	4
13	52	4	0	5	10	0	4
13	53	4	4	3	10	1	10
13	54	4	0	1	10	0	4
13	55	4	2	5	10	0	2
13	56	4	2	4	10	0	2
13	57	4	3	3	10	0	1
13	58	4	3	5	10	0	1
13	59	4	3	1	10	1	11
13	60	4	0	5	10	0	4
13	61	4	0	5	10	0	4
13	62	4	0	2	10	0	4
13	63	4	0	5	10	0	4
13	64	4	3	4	10	0	1
13	65	4	3	4	10	0	1
13	66	4	3	4	10	0	1
13	67	4	0	2	10	0	4
13	68	4	0	4	10	0	4
13	69	4	0	5	10	0	4
13	70	4	0	5	10	0	4
13	71	4	4	3	10	1	10
13	72	4	0	4	10	0	4
13	73	4	0	1	10	0	4
13	74	4	0	0	10	0	4
13	75	4	2	2	10	0	2
13	76	4	0	5	10	0	4
13	77	4	0	5	10	0	4
13	78	4	0	4	10	0	4
13	79	4	3	1	10	1	11
13	80	4	0	5	10	0	4
15	1	4	2	4	10	0	2
15	2	4	3	5	10	0	1
15	3	4	3	3	10	0	1
15	4	4	3	3	10	0	1
15	5	4	3	5	10	0	1
15	6	4	2	1	10	1	12
15	7	4	2	4	10	0	2
15	8	4	3	5	10	0	1
15	9	4	3	4	10	0	1
15	10	4	3	5	10	0	1
15	11	4	0	4	10	0	4
15	12	4	0	3	10	0	4
15	13	4	0	3	10	0	4
15	14	4	0	5	10	0	4
15	15	4	4	5	10	0	0
15	16	4	4	5	10	0	0
15	17	4	4	2	10	1	10
15	18	4	4	4	10	0	0
15	19	4	4	4	10	0	0
15	20	4	4	4	10	0	0
15	21	4	4	5	10	0	0
15	22	4	4	4	10	0	0
15	23	4	4	1	10	1	10
15	24	4	4	3	10	1	10
15	25	4	4	4	10	0	0
15	26	4	4	4	10	0	0
15	27	4	4	3	10	1	10
15	28	4	4	4	10	0	0
15	29	4	4	4	10	0	0
15	30	4	4	5	10	0	0
15	31	4	4	1	10	1	10
15	32	4	4	3	10	1	10
15	33	4	4	5	10	0	0
15	34	4	4	4	10	0	0
15	35	4	4	3	10	1	10
15	36	4	4	4	10	0	0
15	37	4	4	4	10	0	0
15	38	4	4	3	10	1	10
15	39	4	4	2	10	1	10
15	40	4	4	4	10	0	0
15	41	4	4	2	10	1	10
15	42	4	4	3	10	1	10
15	43	4	4	4	10	0	0
15	44	4	4	4	10	0	0
15	45	4	4	4	10	0	0
15	46	4	4	3	10	1	10
15	47	4	4	4	10	0	0
15	48	4	4	5	10	0	0
15	49	4	4	3	10	1	10
15	50	4	4	5	10	0	0
15	51	4	4	5	10	0	0
15	52	4	4	5	10	0	0
15	53	4	4	4	10	0	0
15	54	4	4	5	10	0	0
15	55	4	4	1	10	1	10
15	56	4	4	5	10	0	0
15	57	4	4	3	10	1	10
15	58	4	4	5	10	0	0
15	59	4	4	1	10	1	10
15	60	4	4	4	10	0	0
15	61	4	4	2	10	1	10
15	62	4	4	5	10	0	0
15	63	4	4	1	10	1	10
15	64	4	4	5	10	0	0
15	65	4	4	3	10	1	10
15	66	4	4	5	10	0	0
15	67	4	4	3	10	1	10
15	68	4	4	5	10	0	0
15	69	4	4	4	10	0	0
15	70	4	4	5	10	0	0
15	71	4	4	0	10	1	10
15	72	4	4	5	10	0	0
15	73	4	4	1	10	1	10
15	74	4	4	5	10	0	0
15	75	4	4	5	10	0	0
15	76	4	4	5	10	0	0
15	77	4	4	2	10	1	10
15	78	4	4	1	10	1	10
15	79	4	4	3	10	1	10
15	80	4	4	4	10	0	0
20	1	4	2	5	10	0	2
20	2	4	3	4	10	0	1
20	3	4	3	5	10	0	1
20	4	4	4	4	10	0	0
20	5	4	3	5	10	0	1
20	6	4	2	4	10	0	2
20	7	4	1	5	10	0	3
20	8	4	3	5	10	0	1
20	9	4	2	4	10	0	2
20	10	4	0	5	10	0	4
20	11	4	2	3	10	0	2
20	12	4	2	4	10	0	2
20	13	4	0	4	10	0	4
20	14	4	2	2	10	0	2
20	15	4	0	3	10	0	4
20	16	4	3	5	10	0	1
20	17	4	2	4	10	0	2
20	18	4	1	4	10	0	3
20	19	4	4	4	10	0	0
20	20	4	0	2	10	0	4
20	21	4	3	5	10	0	1
20	22	4	4	2	10	1	10
20	23	4	0	5	10	0	4
20	24	4	3	3	10	0	1
20	25	4	0	1	10	0	4
20	26	4	4	5	10	0	0
20	27	4	2	5	10	0	2
20	28	4	4	2	10	1	10
20	29	4	3	5	10	0	1
20	30	4	3	5	10	0	1
20	31	4	0	1	10	0	4
20	32	4	3	5	10	0	1
20	33	4	4	5	10	0	0
20	34	4	4	4	10	0	0
20	35	4	4	3	10	1	10
20	36	4	0	1	10	0	4
20	37	4	3	4	10	0	1
20	38	4	0	5	10	0	4
20	39	4	3	2	10	1	11
20	40	4	3	1	10	1	11
20	41	4	2	5	10	0	2
20	42	4	4	5	10	0	0
20	43	4	4	5	10	0	0
20	44	4	0	1	10	0	4
20	45	4	4	5	10	0	0
20	46	4	3	5	10	0	1
20	47	4	4	1	10	1	10
20	48	4	2	1	10	1	12
20	49	4	3	5	10	0	1
20	50	4	0	5	10	0	4
20	51	4	0	3	10	0	4
20	52	4	4	5	10	0	0
20	53	4	0	5	10	0	4
20	54	4	3	5	10	0	1
20	55	4	0	4	10	0	4
20	56	4	4	3	10	1	10
20	57	4	0	4	10	0	4
20	58	4	3	3	10	0	1
20	59	4	4	2	10	1	10
20	60	4	2	4	10	0	2
20	61	4	4	5	10	0	0
20	62	4	0	5	10	0	4
20	63	4	3	1	10	1	11
20	64	4	4	5	10	0	0
20	65	4	0	3	10	0	4
20	66	4	3	5	10	0	1
20	67	4	0	4	10	0	4
20	68	4	4	5	10	0	0
20	69	4	0	3	10	0	4
20	70	4	0	5	10	0	4
20	71	4	1	5	10	0	3
20	72	4	4	1	10	1	10
20	73	4	0	1	10	0	4
20	74	4	4	3	10	1	10
20	75	4	3	4	10	0	1
20	76	4	0	5	10	0	4
20	77	4	4	5	10	0	0
20	78	4	3	4	10	0	1
20	79	4	3	5	10	0	1
20	80	4	0	5	10	0	4
21	1	4	2	1	10	1	12
21	2	4	2	4	10	0	2
21	3	4	3	5	10	0	1
21	4	4	1	5	10	0	3
21	5	4	4	5	10	0	0
21	6	4	4	4	10	0	0
21	7	4	4	1	10	1	10
21	8	4	4	4	10	0	0
21	9	4	4	3	10	1	10
21	10	4	4	5	10	0	0
21	11	4	4	3	10	1	10
21	12	4	4	4	10	0	0
21	13	4	4	1	10	1	10
21	14	4	4	4	10	0	0
21	15	4	4	2	10	1	10
21	16	4	4	4	10	0	0
21	17	4	2	5	10	0	2
21	18	4	4	5	10	0	0
21	19	4	4	2	10	1	10
21	20	4	4	3	10	1	10
21	21	4	4	5	10	0	0
21	22	4	4	3	10	1	10
21	23	4	3	3	10	0	1
21	24	4	4	5	10	0	0
21	25	4	4	1	10	1	10
21	26	4	4	4	10	0	0
21	27	4	4	4	10	0	0
21	28	4	3	5	10	0	1
21	29	4	4	1	10	1	10
21	30	4	4	4	10	0	0
21	31	4	3	5	10	0	1
21	32	4	4	5	10	0	0
21	33	4	4	4	10	0	0
21	34	4	4	4	10	0	0
21	35	4	0	4	10	0	4
21	36	4	4	5	10	0	0
21	37	4	4	4	10	0	0
21	38	4	4	4	10	0	0
21	39	4	4	2	10	1	10
21	40	4	4	5	10	0	0
21	41	4	4	5	10	0	0
21	42	4	4	2	10	1	10
21	43	4	4	2	10	1	10
21	44	4	4	5	10	0	0
21	45	4	4	3	10	1	10
21	46	4	4	1	10	1	10
21	47	4	3	4	10	0	1
21	48	4	4	5	10	0	0
21	49	4	4	5	10	0	0
21	50	4	4	1	10	1	10
21	51	4	4	1	10	1	10
21	52	4	4	5	10	0	0
21	53	4	4	4	10	0	0
21	54	4	4	1	10	1	10
21	55	4	4	4	10	0	0
21	56	4	4	4	10	0	0
21	57	4	4	5	10	0	0
21	58	4	4	5	10	0	0
21	59	4	4	5	10	0	0
21	60	4	4	5	10	0	0
21	61	4	3	2	10	1	11
21	62	4	4	5	10	0	0
21	63	4	4	5	10	0	0
21	64	4	4	4	10	0	0
21	65	4	4	5	10	0	0
21	66	4	4	5	10	0	0
21	67	4	4	5	10	0	0
21	68	4	4	5	10	0	0
21	69	4	3	1	10	1	11
21	70	4	4	5	10	0	0
21	71	4	3	5	10	0	1
21	72	4	4	4	10	0	0
21	73	4	3	1	10	1	11
21	74	4	4	5	10	0	0
21	75	4	4	5	10	0	0
21	76	4	4	5	10	0	0
21	77	4	4	1	10	1	10
21	78	4	4	5	10	0	0
21	79	4	3	5	10	0	1
21	80	4	4	1	10	1	10
24	1	4	3	5	10	0	1
24	2	4	3	4	10	0	1
24	3	4	3	3	10	0	1
24	4	4	3	5	10	0	1
24	5	4	2	5	10	0	2
24	6	4	4	4	10	0	0
24	7	4	0	5	10	0	4
24	8	4	4	4	10	0	0
24	9	4	0	5	10	0	4
24	10	4	0	5	10	0	4
24	11	4	0	4	10	0	4
24	12	4	0	5	10	0	4
24	13	4	0	3	10	0	4
24	14	4	4	5	10	0	0
24	15	4	0	5	10	0	4
24	16	4	0	5	10	0	4
24	17	4	0	4	10	0	4
24	18	4	0	4	10	0	4
24	19	4	4	4	10	0	0
24	20	4	0	4	10	0	4
24	21	4	0	5	10	0	4
24	22	4	0	5	10	0	4
24	23	4	4	5	10	0	0
24	24	4	0	4	10	0	4
24	25	4	0	2	10	0	4
24	26	4	0	4	10	0	4
24	27	4	0	3	10	0	4
24	28	4	0	5	10	0	4
24	29	4	0	5	10	0	4
24	30	4	0	4	10	0	4
24	31	4	0	1	10	0	4
24	32	4	0	1	10	0	4
24	33	4	0	4	10	0	4
24	34	4	0	2	10	0	4
24	35	4	0	3	10	0	4
24	36	4	0	1	10	0	4
24	37	4	4	2	10	1	10
24	38	4	0	3	10	0	4
24	39	4	4	4	10	0	0
24	40	4	0	4	10	0	4
24	41	4	0	5	10	0	4
24	42	4	0	1	10	0	4
24	43	4	0	1	10	0	4
24	44	4	4	4	10	0	0
24	45	4	0	5	10	0	4
24	46	4	0	4	10	0	4
24	47	4	4	1	10	1	10
24	48	4	4	5	10	0	0
24	49	4	0	1	10	0	4
24	50	4	0	5	10	0	4
24	51	4	4	5	10	0	0
24	52	4	0	5	10	0	4
24	53	4	0	5	10	0	4
24	54	4	0	4	10	0	4
24	55	4	3	5	10	0	1
24	56	4	0	3	10	0	4
24	57	4	3	3	10	0	1
24	58	4	0	1	10	0	4
24	59	4	0	5	10	0	4
24	60	4	0	5	10	0	4
24	61	4	0	5	10	0	4
24	62	4	4	4	10	0	0
24	63	4	0	5	10	0	4
24	64	4	4	4	10	0	0
24	65	4	0	5	10	0	4
24	66	4	0	1	10	0	4
24	67	4	3	3	10	0	1
24	68	4	3	4	10	0	1
24	69	4	3	5	10	0	1
24	70	4	0	5	10	0	4
24	71	4	0	5	10	0	4
24	72	4	0	5	10	0	4
24	73	4	0	4	10	0	4
24	74	4	0	5	10	0	4
24	75	4	0	5	10	0	4
24	76	4	3	2	10	1	11
24	77	4	4	2	10	1	10
24	78	4	0	4	10	0	4
24	79	4	0	1	10	0	4
24	80	4	0	4	10	0	4
10	1	5	3	4	10	0	2
10	2	5	1	4	10	0	4
10	3	5	4	0	10	1	11
10	4	5	5	0	10	1	10
10	5	5	3	0	10	1	12
10	6	5	2	0	10	1	13
10	7	5	3	4	10	0	2
10	8	5	4	4	10	0	1
10	9	5	2	0	10	1	13
10	10	5	4	0	10	1	11
10	11	5	5	0	10	1	10
10	12	5	3	0	10	1	12
10	13	5	4	0	10	1	11
10	14	5	4	0	10	1	11
10	15	5	3	0	10	1	12
10	16	5	5	0	10	1	10
10	17	5	3	0	10	1	12
10	18	5	4	0	10	1	11
10	19	5	2	1	10	1	13
10	20	5	3	0	10	1	12
10	21	5	3	0	10	1	12
10	22	5	1	0	10	1	14
10	23	5	5	4	10	1	10
10	24	5	2	2	10	0	3
10	25	5	3	0	10	1	12
10	26	5	4	3	10	1	11
10	27	5	5	0	10	1	10
10	28	5	1	0	10	1	14
10	29	5	3	2	10	1	12
10	30	5	5	0	10	1	10
10	31	5	3	2	10	1	12
10	32	5	1	2	10	0	4
10	33	5	5	0	10	1	10
10	34	5	4	0	10	1	11
10	35	5	2	0	10	1	13
10	36	5	4	0	10	1	11
10	37	5	2	0	10	1	13
10	38	5	2	4	10	0	3
10	39	5	3	4	10	0	2
10	40	5	4	4	10	0	1
10	41	5	3	0	10	1	12
10	42	5	3	0	10	1	12
10	43	5	4	4	10	0	1
10	44	5	1	0	10	1	14
10	45	5	0	0	10	0	5
10	46	5	2	4	10	0	3
10	47	5	4	0	10	1	11
10	48	5	4	0	10	1	11
10	49	5	2	2	10	0	3
10	50	5	2	4	10	0	3
10	51	5	5	0	10	1	10
10	52	5	3	0	10	1	12
10	53	5	4	0	10	1	11
10	54	5	3	0	10	1	12
10	55	5	4	0	10	1	11
10	56	5	5	0	10	1	10
10	57	5	1	3	10	0	4
10	58	5	4	0	10	1	11
10	59	5	5	0	10	1	10
10	60	5	3	2	10	1	12
10	61	5	5	0	10	1	10
10	62	5	3	0	10	1	12
10	63	5	2	4	10	0	3
10	64	5	3	0	10	1	12
10	65	5	4	2	10	1	11
10	66	5	2	2	10	0	3
10	67	5	4	0	10	1	11
10	68	5	5	4	10	1	10
10	69	5	4	4	10	0	1
10	70	5	5	0	10	1	10
10	71	5	2	4	10	0	3
10	72	5	3	0	10	1	12
10	73	5	4	1	10	1	11
10	74	5	4	0	10	1	11
10	75	5	5	4	10	1	10
10	76	5	1	0	10	1	14
10	77	5	3	0	10	1	12
10	78	5	4	2	10	1	11
10	79	5	3	2	10	1	12
10	80	5	3	2	10	1	12
11	1	5	5	0	10	1	10
11	2	5	5	0	10	1	10
11	3	5	5	1	10	1	10
11	4	5	4	0	10	1	11
11	5	5	5	0	10	1	10
11	6	5	5	3	10	1	10
11	7	5	5	3	10	1	10
11	8	5	5	0	10	1	10
11	9	5	5	4	10	1	10
11	10	5	5	0	10	1	10
11	11	5	5	4	10	1	10
11	12	5	5	4	10	1	10
11	13	5	5	2	10	1	10
11	14	5	5	0	10	1	10
11	15	5	5	4	10	1	10
11	16	5	5	0	10	1	10
11	17	5	5	0	10	1	10
11	18	5	5	0	10	1	10
11	19	5	5	2	10	1	10
11	20	5	5	4	10	1	10
11	21	5	5	0	10	1	10
11	22	5	5	0	10	1	10
11	23	5	5	3	10	1	10
11	24	5	5	0	10	1	10
11	25	5	5	0	10	1	10
11	26	5	5	1	10	1	10
11	27	5	5	1	10	1	10
11	28	5	5	0	10	1	10
11	29	5	5	0	10	1	10
11	30	5	5	4	10	1	10
11	31	5	5	3	10	1	10
11	32	5	5	0	10	1	10
11	33	5	5	4	10	1	10
11	34	5	5	0	10	1	10
11	35	5	5	0	10	1	10
11	36	5	5	0	10	1	10
11	37	5	5	2	10	1	10
11	38	5	5	3	10	1	10
11	39	5	5	0	10	1	10
11	40	5	5	0	10	1	10
11	41	5	5	0	10	1	10
11	42	5	4	4	10	0	1
11	43	5	5	0	10	1	10
11	44	5	5	3	10	1	10
11	45	5	5	4	10	1	10
11	46	5	5	4	10	1	10
11	47	5	5	4	10	1	10
11	48	5	5	0	10	1	10
11	49	5	5	1	10	1	10
11	50	5	5	4	10	1	10
11	51	5	5	0	10	1	10
11	52	5	5	0	10	1	10
11	53	5	5	0	10	1	10
11	54	5	5	4	10	1	10
11	55	5	5	0	10	1	10
11	56	5	5	1	10	1	10
11	57	5	5	0	10	1	10
11	58	5	5	0	10	1	10
11	59	5	5	4	10	1	10
11	60	5	5	0	10	1	10
11	61	5	5	0	10	1	10
11	62	5	5	0	10	1	10
11	63	5	5	3	10	1	10
11	64	5	5	0	10	1	10
11	65	5	5	0	10	1	10
11	66	5	5	2	10	1	10
11	67	5	5	3	10	1	10
11	68	5	5	3	10	1	10
11	69	5	5	0	10	1	10
11	70	5	5	0	10	1	10
11	71	5	5	4	10	1	10
11	72	5	5	2	10	1	10
11	73	5	5	3	10	1	10
11	74	5	5	2	10	1	10
11	75	5	5	0	10	1	10
11	76	5	5	0	10	1	10
11	77	5	5	4	10	1	10
11	78	5	5	0	10	1	10
11	79	5	5	4	10	1	10
11	80	5	5	3	10	1	10
14	1	5	5	0	10	1	10
14	2	5	5	4	10	1	10
14	3	5	5	0	10	1	10
14	4	5	5	2	10	1	10
14	5	5	5	0	10	1	10
14	6	5	5	4	10	1	10
14	7	5	5	0	10	1	10
14	8	5	5	0	10	1	10
14	9	5	5	0	10	1	10
14	10	5	5	0	10	1	10
14	11	5	5	2	10	1	10
14	12	5	5	4	10	1	10
14	13	5	5	2	10	1	10
14	14	5	5	0	10	1	10
14	15	5	5	4	10	1	10
14	16	5	5	2	10	1	10
14	17	5	5	4	10	1	10
14	18	5	5	0	10	1	10
14	19	5	5	1	10	1	10
14	20	5	5	1	10	1	10
14	21	5	5	0	10	1	10
14	22	5	5	4	10	1	10
14	23	5	5	4	10	1	10
14	24	5	5	0	10	1	10
14	25	5	5	0	10	1	10
14	26	5	5	3	10	1	10
14	27	5	5	0	10	1	10
14	28	5	4	0	10	1	11
14	29	5	5	0	10	1	10
14	30	5	5	0	10	1	10
14	31	5	5	3	10	1	10
14	32	5	5	4	10	1	10
14	33	5	5	0	10	1	10
14	34	5	5	0	10	1	10
14	35	5	5	0	10	1	10
14	36	5	5	3	10	1	10
14	37	5	5	4	10	1	10
14	38	5	5	4	10	1	10
14	39	5	5	4	10	1	10
14	40	5	5	1	10	1	10
14	41	5	5	0	10	1	10
14	42	5	5	3	10	1	10
14	43	5	5	3	10	1	10
14	44	5	5	0	10	1	10
14	45	5	5	4	10	1	10
14	46	5	5	2	10	1	10
14	47	5	5	4	10	1	10
14	48	5	5	4	10	1	10
14	49	5	5	4	10	1	10
14	50	5	5	0	10	1	10
14	51	5	5	4	10	1	10
14	52	5	5	4	10	1	10
14	53	5	5	3	10	1	10
14	54	5	5	4	10	1	10
14	55	5	5	0	10	1	10
14	56	5	5	4	10	1	10
14	57	5	5	4	10	1	10
14	58	5	5	0	10	1	10
14	59	5	5	4	10	1	10
14	60	5	5	0	10	1	10
14	61	5	5	4	10	1	10
14	62	5	5	2	10	1	10
14	63	5	4	3	10	1	11
14	64	5	5	0	10	1	10
14	65	5	4	0	10	1	11
14	66	5	4	0	10	1	11
14	67	5	3	0	10	1	12
14	68	5	4	0	10	1	11
14	69	5	4	0	10	1	11
14	70	5	3	2	10	1	12
14	71	5	4	4	10	0	1
14	72	5	5	4	10	1	10
14	73	5	5	3	10	1	10
14	74	5	4	0	10	1	11
14	75	5	5	0	10	1	10
14	76	5	4	4	10	0	1
14	77	5	5	3	10	1	10
14	78	5	5	4	10	1	10
14	79	5	5	4	10	1	10
14	80	5	5	4	10	1	10
17	1	5	3	0	10	1	12
17	2	5	3	4	10	0	2
17	3	5	2	4	10	0	3
17	4	5	4	0	10	1	11
17	5	5	5	4	10	1	10
17	6	5	3	0	10	1	12
17	7	5	5	4	10	1	10
17	8	5	3	0	10	1	12
17	9	5	5	0	10	1	10
17	10	5	4	4	10	0	1
17	11	5	1	4	10	0	4
17	12	5	3	4	10	0	2
17	13	5	2	2	10	0	3
17	14	5	5	0	10	1	10
17	15	5	4	4	10	0	1
17	16	5	0	4	10	0	5
17	17	5	5	0	10	1	10
17	18	5	4	0	10	1	11
17	19	5	5	2	10	1	10
17	20	5	3	4	10	0	2
17	21	5	2	2	10	0	3
17	22	5	3	0	10	1	12
17	23	5	4	4	10	0	1
17	24	5	3	4	10	0	2
17	25	5	2	3	10	0	3
17	26	5	4	4	10	0	1
17	27	5	2	4	10	0	3
17	28	5	3	3	10	0	2
17	29	5	3	0	10	1	12
17	30	5	2	0	10	1	13
17	31	5	5	3	10	1	10
17	32	5	4	0	10	1	11
17	33	5	2	0	10	1	13
17	34	5	5	0	10	1	10
17	35	5	3	0	10	1	12
17	36	5	2	3	10	0	3
17	37	5	4	3	10	1	11
17	38	5	4	0	10	1	11
17	39	5	2	2	10	0	3
17	40	5	5	4	10	1	10
17	41	5	2	3	10	0	3
17	42	5	2	0	10	1	13
17	43	5	4	3	10	1	11
17	44	5	3	4	10	0	2
17	45	5	5	0	10	1	10
17	46	5	4	0	10	1	11
17	47	5	3	3	10	0	2
17	48	5	2	4	10	0	3
17	49	5	5	2	10	1	10
17	50	5	3	4	10	0	2
17	51	5	4	0	10	1	11
17	52	5	4	0	10	1	11
17	53	5	5	0	10	1	10
17	54	5	3	1	10	1	12
17	55	5	4	0	10	1	11
17	56	5	5	0	10	1	10
17	57	5	5	4	10	1	10
17	58	5	5	2	10	1	10
17	59	5	4	0	10	1	11
17	60	5	5	0	10	1	10
17	61	5	3	4	10	0	2
17	62	5	2	0	10	1	13
17	63	5	5	4	10	1	10
17	64	5	3	2	10	1	12
17	65	5	5	4	10	1	10
17	66	5	3	0	10	1	12
17	67	5	5	4	10	1	10
17	68	5	2	2	10	0	3
17	69	5	4	0	10	1	11
17	70	5	3	2	10	1	12
17	71	5	5	0	10	1	10
17	72	5	5	2	10	1	10
17	73	5	5	3	10	1	10
17	74	5	5	2	10	1	10
17	75	5	5	2	10	1	10
17	76	5	4	0	10	1	11
17	77	5	3	0	10	1	12
17	78	5	5	3	10	1	10
17	79	5	3	3	10	0	2
17	80	5	5	4	10	1	10
18	1	5	3	3	10	0	2
18	2	5	4	0	10	1	11
18	3	5	3	4	10	0	2
18	4	5	2	3	10	0	3
18	5	5	3	0	10	1	12
18	6	5	3	0	10	1	12
18	7	5	4	3	10	1	11
18	8	5	3	0	10	1	12
18	9	5	4	0	10	1	11
18	10	5	3	3	10	0	2
18	11	5	4	0	10	1	11
18	12	5	3	4	10	0	2
18	13	5	3	4	10	0	2
18	14	5	4	0	10	1	11
18	15	5	3	0	10	1	12
18	16	5	3	3	10	0	2
18	17	5	0	0	10	0	5
18	18	5	4	0	10	1	11
18	19	5	0	4	10	0	5
18	20	5	4	4	10	0	1
18	21	5	3	0	10	1	12
18	22	5	4	0	10	1	11
18	23	5	3	4	10	0	2
18	24	5	4	1	10	1	11
18	25	5	4	3	10	1	11
18	26	5	3	2	10	1	12
18	27	5	3	1	10	1	12
18	28	5	4	0	10	1	11
18	29	5	3	2	10	1	12
18	30	5	4	0	10	1	11
18	31	5	3	3	10	0	2
18	32	5	4	2	10	1	11
18	33	5	4	0	10	1	11
18	34	5	3	1	10	1	12
18	35	5	4	0	10	1	11
18	36	5	4	0	10	1	11
18	37	5	3	0	10	1	12
18	38	5	3	4	10	0	2
18	39	5	4	0	10	1	11
18	40	5	0	2	10	0	5
18	41	5	5	4	10	1	10
18	42	5	3	4	10	0	2
18	43	5	4	3	10	1	11
18	44	5	4	3	10	1	11
18	45	5	4	0	10	1	11
18	46	5	3	3	10	0	2
18	47	5	4	0	10	1	11
18	48	5	4	0	10	1	11
18	49	5	3	4	10	0	2
18	50	5	4	0	10	1	11
18	51	5	3	0	10	1	12
18	52	5	4	0	10	1	11
18	53	5	3	0	10	1	12
18	54	5	4	0	10	1	11
18	55	5	3	0	10	1	12
18	56	5	3	4	10	0	2
18	57	5	4	1	10	1	11
18	58	5	4	0	10	1	11
18	59	5	4	4	10	0	1
18	60	5	5	0	10	1	10
18	61	5	4	0	10	1	11
18	62	5	4	2	10	1	11
18	63	5	3	0	10	1	12
18	64	5	4	0	10	1	11
18	65	5	0	0	10	0	5
18	66	5	3	0	10	1	12
18	67	5	4	3	10	1	11
18	68	5	3	3	10	0	2
18	69	5	4	4	10	0	1
18	70	5	3	0	10	1	12
18	71	5	3	0	10	1	12
18	72	5	3	0	10	1	12
18	73	5	4	4	10	0	1
18	74	5	3	0	10	1	12
18	75	5	3	0	10	1	12
18	76	5	3	0	10	1	12
18	77	5	3	4	10	0	2
18	78	5	5	2	10	1	10
18	79	5	4	4	10	0	1
18	80	5	3	4	10	0	2
19	1	5	2	0	10	1	13
19	2	5	3	1	10	1	12
19	3	5	3	4	10	0	2
19	4	5	2	2	10	0	3
19	5	5	4	0	10	1	11
19	6	5	2	4	10	0	3
19	7	5	2	0	10	1	13
19	8	5	3	0	10	1	12
19	9	5	2	0	10	1	13
19	10	5	3	3	10	0	2
19	11	5	1	4	10	0	4
19	12	5	2	4	10	0	3
19	13	5	1	0	10	1	14
19	14	5	1	4	10	0	4
19	15	5	2	4	10	0	3
19	16	5	2	4	10	0	3
19	17	5	1	4	10	0	4
19	18	5	2	4	10	0	3
19	19	5	2	0	10	1	13
19	20	5	3	0	10	1	12
19	21	5	2	0	10	1	13
19	22	5	2	3	10	0	3
19	23	5	2	0	10	1	13
19	24	5	2	2	10	0	3
19	25	5	1	0	10	1	14
19	26	5	3	0	10	1	12
19	27	5	3	4	10	0	2
19	28	5	0	0	10	0	5
19	29	5	1	2	10	0	4
19	30	5	1	0	10	1	14
19	31	5	2	4	10	0	3
19	32	5	2	0	10	1	13
19	33	5	3	0	10	1	12
19	34	5	3	0	10	1	12
19	35	5	2	0	10	1	13
19	36	5	2	0	10	1	13
19	37	5	2	2	10	0	3
19	38	5	2	0	10	1	13
19	39	5	2	0	10	1	13
19	40	5	2	4	10	0	3
19	41	5	1	0	10	1	14
19	42	5	2	0	10	1	13
19	43	5	3	4	10	0	2
19	44	5	1	3	10	0	4
19	45	5	1	4	10	0	4
19	46	5	2	0	10	1	13
19	47	5	2	0	10	1	13
19	48	5	2	0	10	1	13
19	49	5	2	4	10	0	3
19	50	5	1	4	10	0	4
19	51	5	1	4	10	0	4
19	52	5	1	0	10	1	14
19	53	5	2	3	10	0	3
19	54	5	2	4	10	0	3
19	55	5	2	0	10	1	13
19	56	5	2	3	10	0	3
19	57	5	1	0	10	1	14
19	58	5	2	4	10	0	3
19	59	5	3	4	10	0	2
19	60	5	1	4	10	0	4
19	61	5	2	3	10	0	3
19	62	5	3	0	10	1	12
19	63	5	1	4	10	0	4
19	64	5	1	2	10	0	4
19	65	5	2	0	10	1	13
19	66	5	1	0	10	1	14
19	67	5	2	3	10	0	3
19	68	5	1	0	10	1	14
19	69	5	2	3	10	0	3
19	70	5	2	2	10	0	3
19	71	5	1	2	10	0	4
19	72	5	2	0	10	1	13
19	73	5	2	0	10	1	13
19	74	5	2	3	10	0	3
19	75	5	3	0	10	1	12
19	76	5	2	3	10	0	3
19	77	5	2	3	10	0	3
19	78	5	3	4	10	0	2
19	79	5	2	0	10	1	13
19	80	5	3	4	10	0	2
22	1	5	5	4	10	1	10
22	2	5	5	4	10	1	10
22	3	5	5	0	10	1	10
22	4	5	4	0	10	1	11
22	5	5	5	0	10	1	10
22	6	5	4	0	10	1	11
22	7	5	5	0	10	1	10
22	8	5	5	3	10	1	10
22	9	5	5	3	10	1	10
22	10	5	5	4	10	1	10
22	11	5	5	0	10	1	10
22	12	5	5	4	10	1	10
22	13	5	5	0	10	1	10
22	14	5	5	4	10	1	10
22	15	5	5	0	10	1	10
22	16	5	5	0	10	1	10
22	17	5	4	4	10	0	1
22	18	5	5	4	10	1	10
22	19	5	5	4	10	1	10
22	20	5	5	4	10	1	10
22	21	5	5	0	10	1	10
22	22	5	5	1	10	1	10
22	23	5	5	0	10	1	10
22	24	5	5	1	10	1	10
22	25	5	5	0	10	1	10
22	26	5	5	0	10	1	10
22	27	5	4	4	10	0	1
22	28	5	5	4	10	1	10
22	29	5	5	0	10	1	10
22	30	5	5	4	10	1	10
22	31	5	5	3	10	1	10
22	32	5	5	0	10	1	10
22	33	5	5	0	10	1	10
22	34	5	5	3	10	1	10
22	35	5	5	0	10	1	10
22	36	5	5	0	10	1	10
22	37	5	5	0	10	1	10
22	38	5	5	0	10	1	10
22	39	5	0	4	10	0	5
22	40	5	5	4	10	1	10
22	41	5	5	0	10	1	10
22	42	5	5	4	10	1	10
22	43	5	5	0	10	1	10
22	44	5	5	3	10	1	10
22	45	5	5	0	10	1	10
22	46	5	5	4	10	1	10
22	47	5	5	2	10	1	10
22	48	5	5	0	10	1	10
22	49	5	5	4	10	1	10
22	50	5	5	2	10	1	10
22	51	5	5	0	10	1	10
22	52	5	5	2	10	1	10
22	53	5	5	0	10	1	10
22	54	5	5	0	10	1	10
22	55	5	5	0	10	1	10
22	56	5	5	0	10	1	10
22	57	5	5	2	10	1	10
22	58	5	5	0	10	1	10
22	59	5	5	4	10	1	10
22	60	5	5	4	10	1	10
22	61	5	5	0	10	1	10
22	62	5	5	3	10	1	10
22	63	5	5	3	10	1	10
22	64	5	5	4	10	1	10
22	65	5	5	4	10	1	10
22	66	5	5	0	10	1	10
22	67	5	5	0	10	1	10
22	68	5	5	0	10	1	10
22	69	5	5	0	10	1	10
22	70	5	5	0	10	1	10
22	71	5	5	4	10	1	10
22	72	5	5	4	10	1	10
22	73	5	5	3	10	1	10
22	74	5	5	0	10	1	10
22	75	5	5	0	10	1	10
22	76	5	4	0	10	1	11
22	77	5	4	0	10	1	11
22	78	5	4	3	10	1	11
22	79	5	3	0	10	1	12
22	80	5	3	0	10	1	12
25	1	5	3	0	10	1	12
25	2	5	3	3	10	0	2
25	3	5	4	4	10	0	1
25	4	5	2	0	10	1	13
25	5	5	3	4	10	0	2
25	6	5	3	0	10	1	12
25	7	5	4	3	10	1	11
25	8	5	3	3	10	0	2
25	9	5	3	0	10	1	12
25	10	5	3	0	10	1	12
25	11	5	3	0	10	1	12
25	12	5	4	4	10	0	1
25	13	5	3	0	10	1	12
25	14	5	3	3	10	0	2
25	15	5	2	0	10	1	13
25	16	5	2	0	10	1	13
25	17	5	1	4	10	0	4
25	18	5	2	0	10	1	13
25	19	5	2	4	10	0	3
25	20	5	2	4	10	0	3
25	21	5	2	0	10	1	13
25	22	5	2	4	10	0	3
25	23	5	3	4	10	0	2
25	24	5	3	0	10	1	12
25	25	5	3	0	10	1	12
25	26	5	3	1	10	1	12
25	27	5	3	4	10	0	2
25	28	5	3	0	10	1	12
25	29	5	3	3	10	0	2
25	30	5	3	0	10	1	12
25	31	5	2	4	10	0	3
25	32	5	3	4	10	0	2
25	33	5	3	4	10	0	2
25	34	5	5	4	10	1	10
25	35	5	4	0	10	1	11
25	36	5	4	4	10	0	1
25	37	5	3	0	10	1	12
25	38	5	4	4	10	0	1
25	39	5	4	0	10	1	11
25	40	5	3	4	10	0	2
25	41	5	5	4	10	1	10
25	42	5	4	4	10	0	1
25	43	5	5	4	10	1	10
25	44	5	4	1	10	1	11
25	45	5	5	4	10	1	10
25	46	5	5	2	10	1	10
25	47	5	3	4	10	0	2
25	48	5	5	0	10	1	10
25	49	5	4	4	10	0	1
25	50	5	5	4	10	1	10
25	51	5	3	4	10	0	2
25	52	5	5	0	10	1	10
25	53	5	4	4	10	0	1
25	54	5	5	4	10	1	10
25	55	5	5	3	10	1	10
25	56	5	4	4	10	0	1
25	57	5	2	0	10	1	13
25	58	5	1	1	10	0	4
25	59	5	0	4	10	0	5
25	60	5	1	0	10	1	14
25	61	5	1	4	10	0	4
25	62	5	1	0	10	1	14
25	63	5	1	0	10	1	14
25	64	5	1	0	10	1	14
25	65	5	1	0	10	1	14
25	66	5	1	2	10	0	4
25	67	5	3	4	10	0	2
25	68	5	1	0	10	1	14
25	69	5	1	3	10	0	4
25	70	5	5	0	10	1	10
25	71	5	1	4	10	0	4
25	72	5	1	4	10	0	4
25	73	5	5	4	10	1	10
25	74	5	5	0	10	1	10
25	75	5	1	0	10	1	14
25	76	5	2	0	10	1	13
25	77	5	1	0	10	1	14
25	78	5	1	4	10	0	4
25	79	5	5	3	10	1	10
25	80	5	4	0	10	1	11
26	1	5	2	4	10	0	3
26	2	5	3	4	10	0	2
26	3	5	3	3	10	0	2
26	4	5	3	0	10	1	12
26	5	5	3	4	10	0	2
26	6	5	3	4	10	0	2
26	7	5	3	0	10	1	12
26	8	5	3	2	10	1	12
26	9	5	3	4	10	0	2
26	10	5	4	0	10	1	11
26	11	5	4	4	10	0	1
26	12	5	0	0	10	0	5
26	13	5	3	4	10	0	2
26	14	5	4	0	10	1	11
26	15	5	4	4	10	0	1
26	16	5	4	4	10	0	1
26	17	5	4	0	10	1	11
26	18	5	4	0	10	1	11
26	19	5	4	2	10	1	11
26	20	5	3	1	10	1	12
26	21	5	4	0	10	1	11
26	22	5	4	0	10	1	11
26	23	5	3	4	10	0	2
26	24	5	3	2	10	1	12
26	25	5	3	0	10	1	12
26	26	5	3	0	10	1	12
26	27	5	3	4	10	0	2
26	28	5	4	4	10	0	1
26	29	5	3	4	10	0	2
26	30	5	4	0	10	1	11
26	31	5	3	4	10	0	2
26	32	5	2	4	10	0	3
26	33	5	1	0	10	1	14
26	34	5	2	0	10	1	13
26	35	5	2	4	10	0	3
26	36	5	1	3	10	0	4
26	37	5	2	4	10	0	3
26	38	5	1	0	10	1	14
26	39	5	1	2	10	0	4
26	40	5	2	4	10	0	3
26	41	5	1	4	10	0	4
26	42	5	2	4	10	0	3
26	43	5	3	4	10	0	2
26	44	5	2	0	10	1	13
26	45	5	2	0	10	1	13
26	46	5	2	0	10	1	13
26	47	5	3	0	10	1	12
26	48	5	2	0	10	1	13
26	49	5	2	0	10	1	13
26	50	5	2	0	10	1	13
26	51	5	2	4	10	0	3
26	52	5	3	0	10	1	12
26	53	5	2	0	10	1	13
26	54	5	3	4	10	0	2
26	55	5	2	0	10	1	13
26	56	5	3	4	10	0	2
26	57	5	2	4	10	0	3
26	58	5	2	4	10	0	3
26	59	5	2	4	10	0	3
26	60	5	2	0	10	1	13
26	61	5	2	2	10	0	3
26	62	5	3	0	10	1	12
26	63	5	2	4	10	0	3
26	64	5	3	2	10	1	12
26	65	5	3	1	10	1	12
26	66	5	2	4	10	0	3
26	67	5	3	4	10	0	2
26	68	5	2	0	10	1	13
26	69	5	2	0	10	1	13
26	70	5	2	2	10	0	3
26	71	5	3	0	10	1	12
26	72	5	2	0	10	1	13
26	73	5	2	0	10	1	13
26	74	5	2	4	10	0	3
26	75	5	2	2	10	0	3
26	76	5	3	2	10	1	12
26	77	5	3	0	10	1	12
26	78	5	3	0	10	1	12
26	79	5	3	0	10	1	12
26	80	5	3	4	10	0	2
10	1	4	1	5	10	0	3
10	2	4	2	5	10	0	2
10	3	4	1	5	10	0	3
10	4	4	3	2	10	1	11
10	5	4	3	5	10	0	1
10	6	4	2	5	10	0	2
10	7	4	4	5	10	0	0
10	8	4	1	3	10	0	3
10	9	4	3	5	10	0	1
10	10	4	2	2	10	0	2
10	11	4	4	5	10	0	0
10	12	4	1	5	10	0	3
10	13	4	3	1	10	1	11
10	14	4	1	4	10	0	3
10	15	4	3	5	10	0	1
10	16	4	2	1	10	1	12
10	17	4	1	5	10	0	3
10	18	4	3	5	10	0	1
10	19	4	4	5	10	0	0
10	20	4	2	4	10	0	2
10	21	4	3	1	10	1	11
10	22	4	2	4	10	0	2
10	23	4	3	4	10	0	1
10	24	4	1	5	10	0	3
10	25	4	0	5	10	0	4
10	26	4	2	1	10	1	12
10	27	4	3	1	10	1	11
10	28	4	2	5	10	0	2
10	29	4	3	5	10	0	1
10	30	4	1	4	10	0	3
10	31	4	4	5	10	0	0
10	32	4	4	3	10	1	10
10	33	4	3	5	10	0	1
10	34	4	2	3	10	0	2
10	35	4	3	3	10	0	1
10	36	4	2	2	10	0	2
10	37	4	2	5	10	0	2
10	38	4	4	4	10	0	0
10	39	4	2	1	10	1	12
10	40	4	3	1	10	1	11
10	41	4	1	4	10	0	3
10	42	4	4	3	10	1	10
10	43	4	1	4	10	0	3
10	44	4	2	5	10	0	2
10	45	4	3	1	10	1	11
10	46	4	2	1	10	1	12
10	47	4	3	3	10	0	1
10	48	4	2	4	10	0	2
10	49	4	4	4	10	0	0
10	50	4	2	5	10	0	2
10	51	4	3	4	10	0	1
10	52	4	2	3	10	0	2
10	53	4	3	5	10	0	1
10	54	4	4	5	10	0	0
10	55	4	2	4	10	0	2
10	56	4	1	5	10	0	3
10	57	4	3	3	10	0	1
10	58	4	4	2	10	1	10
10	59	4	2	1	10	1	12
10	60	4	3	5	10	0	1
10	61	4	1	5	10	0	3
10	62	4	3	5	10	0	1
10	63	4	2	5	10	0	2
10	64	4	4	3	10	1	10
10	65	4	2	5	10	0	2
10	66	4	1	5	10	0	3
10	67	4	3	3	10	0	1
10	68	4	2	5	10	0	2
10	69	4	3	5	10	0	1
10	70	4	4	5	10	0	0
10	71	4	4	3	10	1	10
10	72	4	3	5	10	0	1
10	73	4	3	1	10	1	11
10	74	4	2	5	10	0	2
10	75	4	1	3	10	0	3
10	76	4	4	5	10	0	0
10	77	4	2	5	10	0	2
10	78	4	0	2	10	0	4
10	79	4	3	5	10	0	1
10	80	4	4	4	10	0	0
11	1	4	3	5	10	0	1
11	2	4	2	5	10	0	2
11	3	4	4	3	10	1	10
11	4	4	4	4	10	0	0
11	5	4	3	5	10	0	1
11	6	4	4	4	10	0	0
11	7	4	4	4	10	0	0
11	8	4	4	5	10	0	0
11	9	4	1	5	10	0	3
11	10	4	1	4	10	0	3
11	11	4	0	3	10	0	4
11	12	4	0	4	10	0	4
11	13	4	0	5	10	0	4
11	14	4	0	1	10	0	4
11	15	4	0	4	10	0	4
11	16	4	0	5	10	0	4
11	17	4	0	1	10	0	4
11	18	4	0	4	10	0	4
11	19	4	0	5	10	0	4
11	20	4	0	3	10	0	4
11	21	4	0	3	10	0	4
11	22	4	0	5	10	0	4
11	23	4	0	4	10	0	4
11	24	4	0	3	10	0	4
11	25	4	0	2	10	0	4
11	26	4	0	4	10	0	4
11	27	4	0	4	10	0	4
11	28	4	0	5	10	0	4
11	29	4	0	4	10	0	4
11	30	4	0	4	10	0	4
11	31	4	4	1	10	1	10
11	32	4	4	5	10	0	0
11	33	4	0	3	10	0	4
11	34	4	0	5	10	0	4
11	35	4	0	5	10	0	4
11	36	4	0	5	10	0	4
11	37	4	0	3	10	0	4
11	38	4	0	2	10	0	4
11	39	4	0	4	10	0	4
11	40	4	2	1	10	1	12
11	41	4	0	5	10	0	4
11	42	4	0	4	10	0	4
11	43	4	0	1	10	0	4
11	44	4	0	4	10	0	4
11	45	4	0	4	10	0	4
11	46	4	0	5	10	0	4
11	47	4	0	5	10	0	4
11	48	4	0	4	10	0	4
11	49	4	0	5	10	0	4
11	50	4	0	5	10	0	4
11	51	4	0	5	10	0	4
11	52	4	0	5	10	0	4
11	53	4	0	4	10	0	4
11	54	4	0	5	10	0	4
11	55	4	0	5	10	0	4
11	56	4	0	4	10	0	4
11	57	4	0	1	10	0	4
11	58	4	0	4	10	0	4
11	59	4	4	5	10	0	0
11	60	4	0	5	10	0	4
11	61	4	0	5	10	0	4
11	62	4	0	3	10	0	4
11	63	4	0	5	10	0	4
11	64	4	0	5	10	0	4
11	65	4	0	2	10	0	4
11	66	4	0	3	10	0	4
11	67	4	4	4	10	0	0
11	68	4	0	5	10	0	4
11	69	4	0	4	10	0	4
11	70	4	0	5	10	0	4
11	71	4	0	5	10	0	4
11	72	4	0	1	10	0	4
11	73	4	0	1	10	0	4
11	74	4	3	4	10	0	1
11	75	4	0	1	10	0	4
11	76	4	0	5	10	0	4
11	77	4	0	1	10	0	4
11	78	4	0	1	10	0	4
11	79	4	3	5	10	0	1
11	80	4	0	4	10	0	4
12	1	5	5	3	10	1	10
12	2	5	4	2	10	1	11
12	3	5	4	3	10	1	11
12	4	5	5	4	10	1	10
12	5	5	3	0	10	1	12
12	6	5	4	0	10	1	11
12	7	5	5	0	10	1	10
12	8	5	3	4	10	0	2
12	9	5	5	0	10	1	10
12	10	5	3	3	10	0	2
12	11	5	5	3	10	1	10
12	12	5	4	4	10	0	1
12	13	5	5	4	10	1	10
12	14	5	5	0	10	1	10
12	15	5	5	4	10	1	10
12	16	5	5	0	10	1	10
12	17	5	5	4	10	1	10
12	18	5	3	1	10	1	12
12	19	5	5	0	10	1	10
12	20	5	5	4	10	1	10
12	21	5	3	0	10	1	12
12	22	5	5	0	10	1	10
12	23	5	5	0	10	1	10
12	24	5	5	4	10	1	10
12	25	5	3	3	10	0	2
12	26	5	4	3	10	1	11
12	27	5	5	4	10	1	10
12	28	5	3	0	10	1	12
12	29	5	5	4	10	1	10
12	30	5	5	4	10	1	10
12	31	5	3	0	10	1	12
12	32	5	5	4	10	1	10
12	33	5	4	0	10	1	11
12	34	5	5	0	10	1	10
12	35	5	5	0	10	1	10
12	36	5	5	4	10	1	10
12	37	5	2	0	10	1	13
12	38	5	2	0	10	1	13
12	39	5	5	4	10	1	10
12	40	5	2	0	10	1	13
12	41	5	5	4	10	1	10
12	42	5	2	4	10	0	3
12	43	5	3	3	10	0	2
12	44	5	5	0	10	1	10
12	45	5	2	0	10	1	13
12	46	5	5	4	10	1	10
12	47	5	5	0	10	1	10
12	48	5	3	0	10	1	12
12	49	5	5	0	10	1	10
12	50	5	2	4	10	0	3
12	51	5	5	0	10	1	10
12	52	5	5	0	10	1	10
12	53	5	2	4	10	0	3
12	54	5	5	0	10	1	10
12	55	5	2	0	10	1	13
12	56	5	5	4	10	1	10
12	57	5	2	3	10	0	3
12	58	5	5	0	10	1	10
12	59	5	5	4	10	1	10
12	60	5	2	0	10	1	13
12	61	5	5	4	10	1	10
12	62	5	3	2	10	1	12
12	63	5	5	0	10	1	10
12	64	5	3	0	10	1	12
12	65	5	5	1	10	1	10
12	66	5	5	2	10	1	10
12	67	5	4	0	10	1	11
12	68	5	5	4	10	1	10
12	69	5	2	2	10	0	3
12	70	5	5	0	10	1	10
12	71	5	5	0	10	1	10
12	72	5	5	0	10	1	10
12	73	5	5	0	10	1	10
12	74	5	5	3	10	1	10
12	75	5	4	4	10	0	1
12	76	5	5	2	10	1	10
12	77	5	3	0	10	1	12
12	78	5	5	4	10	1	10
12	79	5	3	0	10	1	12
12	80	5	5	0	10	1	10
13	1	5	5	4	10	1	10
13	2	5	3	4	10	0	2
13	3	5	4	0	10	1	11
13	4	5	3	0	10	1	12
13	5	5	2	0	10	1	13
13	6	5	2	4	10	0	3
13	7	5	4	3	10	1	11
13	8	5	3	2	10	1	12
13	9	5	5	0	10	1	10
13	10	5	3	2	10	1	12
13	11	5	3	0	10	1	12
13	12	5	2	0	10	1	13
13	13	5	4	0	10	1	11
13	14	5	2	4	10	0	3
13	15	5	0	0	10	0	5
13	16	5	2	3	10	0	3
13	17	5	3	4	10	0	2
13	18	5	5	3	10	1	10
13	19	5	4	4	10	0	1
13	20	5	2	4	10	0	3
13	21	5	1	3	10	0	4
13	22	5	4	0	10	1	11
13	23	5	4	3	10	1	11
13	24	5	2	0	10	1	13
13	25	5	2	0	10	1	13
13	26	5	1	0	10	1	14
13	27	5	1	0	10	1	14
13	28	5	4	0	10	1	11
13	29	5	2	0	10	1	13
13	30	5	2	0	10	1	13
13	31	5	1	3	10	0	4
13	32	5	1	3	10	0	4
13	33	5	1	4	10	0	4
13	34	5	1	0	10	1	14
13	35	5	1	0	10	1	14
13	36	5	1	4	10	0	4
13	37	5	1	0	10	1	14
13	38	5	1	0	10	1	14
13	39	5	1	2	10	0	4
13	40	5	3	4	10	0	2
13	41	5	5	4	10	1	10
13	42	5	1	0	10	1	14
13	43	5	1	1	10	0	4
13	44	5	2	0	10	1	13
13	45	5	1	4	10	0	4
13	46	5	3	0	10	1	12
13	47	5	2	4	10	0	3
13	48	5	1	0	10	1	14
13	49	5	1	0	10	1	14
13	50	5	4	0	10	1	11
13	51	5	2	4	10	0	3
13	52	5	2	4	10	0	3
13	53	5	2	4	10	0	3
13	54	5	5	1	10	1	10
13	55	5	3	4	10	0	2
13	56	5	2	3	10	0	3
13	57	5	3	3	10	0	2
13	58	5	3	0	10	1	12
13	59	5	1	0	10	1	14
13	60	5	2	0	10	1	13
13	61	5	1	0	10	1	14
13	62	5	1	0	10	1	14
13	63	5	1	2	10	0	4
13	64	5	3	4	10	0	2
13	65	5	5	0	10	1	10
13	66	5	4	0	10	1	11
13	67	5	1	0	10	1	14
13	68	5	1	4	10	0	4
13	69	5	1	0	10	1	14
13	70	5	3	2	10	1	12
13	71	5	3	4	10	0	2
13	72	5	1	0	10	1	14
13	73	5	1	0	10	1	14
13	74	5	1	0	10	1	14
13	75	5	5	0	10	1	10
13	76	5	4	0	10	1	11
13	77	5	1	2	10	0	4
13	78	5	3	4	10	0	2
13	79	5	1	2	10	0	4
13	80	5	5	3	10	1	10
14	1	4	4	1	10	1	10
14	2	4	4	5	10	0	0
14	3	4	4	5	10	0	0
14	4	4	0	4	10	0	4
14	5	4	4	4	10	0	0
14	6	4	4	5	10	0	0
14	7	4	4	4	10	0	0
14	8	4	4	4	10	0	0
14	9	4	4	4	10	0	0
14	10	4	4	5	10	0	0
14	11	4	4	5	10	0	0
14	12	4	4	4	10	0	0
14	13	4	0	4	10	0	4
14	14	4	0	4	10	0	4
14	15	4	0	4	10	0	4
14	16	4	0	5	10	0	4
14	17	4	0	4	10	0	4
14	18	4	0	4	10	0	4
14	19	4	0	4	10	0	4
14	20	4	0	1	10	0	4
14	21	4	0	5	10	0	4
14	22	4	0	1	10	0	4
14	23	4	0	4	10	0	4
14	24	4	0	3	10	0	4
14	25	4	0	3	10	0	4
14	26	4	0	5	10	0	4
14	27	4	0	3	10	0	4
14	28	4	0	4	10	0	4
14	29	4	0	4	10	0	4
14	30	4	0	3	10	0	4
14	31	4	0	1	10	0	4
14	32	4	0	5	10	0	4
14	33	4	0	4	10	0	4
14	34	4	0	5	10	0	4
14	35	4	0	4	10	0	4
14	36	4	0	1	10	0	4
14	37	4	0	4	10	0	4
14	38	4	0	4	10	0	4
14	39	4	0	4	10	0	4
14	40	4	0	5	10	0	4
14	41	4	0	4	10	0	4
14	42	4	0	3	10	0	4
14	43	4	0	1	10	0	4
14	44	4	0	5	10	0	4
14	45	4	0	3	10	0	4
14	46	4	0	5	10	0	4
14	47	4	0	4	10	0	4
14	48	4	0	5	10	0	4
14	49	4	0	1	10	0	4
14	50	4	0	5	10	0	4
14	51	4	0	5	10	0	4
14	52	4	0	5	10	0	4
14	53	4	0	5	10	0	4
14	54	4	0	4	10	0	4
14	55	4	0	1	10	0	4
14	56	4	0	1	10	0	4
14	57	4	0	1	10	0	4
14	58	4	0	1	10	0	4
14	59	4	4	5	10	0	0
14	60	4	0	5	10	0	4
14	61	4	0	5	10	0	4
14	62	4	0	5	10	0	4
14	63	4	0	5	10	0	4
14	64	4	0	1	10	0	4
14	65	4	0	3	10	0	4
14	66	4	0	5	10	0	4
14	67	4	0	5	10	0	4
14	68	4	0	5	10	0	4
14	69	4	0	4	10	0	4
14	70	4	0	5	10	0	4
14	71	4	0	5	10	0	4
14	72	4	0	1	10	0	4
14	73	4	0	5	10	0	4
14	74	4	0	3	10	0	4
14	75	4	0	5	10	0	4
14	76	4	0	5	10	0	4
14	77	4	0	1	10	0	4
14	78	4	0	5	10	0	4
14	79	4	0	5	10	0	4
14	80	4	0	1	10	0	4
15	1	5	5	0	10	1	10
15	2	5	5	0	10	1	10
15	3	5	5	1	10	1	10
15	4	5	5	0	10	1	10
15	5	5	4	0	10	1	11
15	6	5	4	0	10	1	11
15	7	5	4	4	10	0	1
15	8	5	4	0	10	1	11
15	9	5	4	0	10	1	11
15	10	5	4	4	10	0	1
15	11	5	4	4	10	0	1
15	12	5	4	4	10	0	1
15	13	5	4	0	10	1	11
15	14	5	4	4	10	0	1
15	15	5	5	4	10	1	10
15	16	5	5	0	10	1	10
15	17	5	5	4	10	1	10
15	18	5	5	0	10	1	10
15	19	5	5	4	10	1	10
15	20	5	4	4	10	0	1
15	21	5	5	2	10	1	10
15	22	5	5	4	10	1	10
15	23	5	5	0	10	1	10
15	24	5	5	4	10	1	10
15	25	5	5	0	10	1	10
15	26	5	5	4	10	1	10
15	27	5	5	0	10	1	10
15	28	5	5	0	10	1	10
15	29	5	5	0	10	1	10
15	30	5	5	3	10	1	10
15	31	5	5	0	10	1	10
15	32	5	5	2	10	1	10
15	33	5	5	0	10	1	10
15	34	5	4	4	10	0	1
15	35	5	5	0	10	1	10
15	36	5	5	3	10	1	10
15	37	5	5	0	10	1	10
15	38	5	5	0	10	1	10
15	39	5	5	0	10	1	10
15	40	5	5	0	10	1	10
15	41	5	5	0	10	1	10
15	42	5	5	3	10	1	10
15	43	5	4	2	10	1	11
15	44	5	5	0	10	1	10
15	45	5	4	0	10	1	11
15	46	5	5	4	10	1	10
15	47	5	4	0	10	1	11
15	48	5	5	3	10	1	10
15	49	5	4	1	10	1	11
15	50	5	4	0	10	1	11
15	51	5	5	0	10	1	10
15	52	5	4	0	10	1	11
15	53	5	4	4	10	0	1
15	54	5	4	1	10	1	11
15	55	5	5	0	10	1	10
15	56	5	4	0	10	1	11
15	57	5	4	1	10	1	11
15	58	5	4	4	10	0	1
15	59	5	5	0	10	1	10
15	60	5	4	0	10	1	11
15	61	5	3	1	10	1	12
15	62	5	3	0	10	1	12
15	63	5	3	0	10	1	12
15	64	5	3	4	10	0	2
15	65	5	3	0	10	1	12
15	66	5	3	0	10	1	12
15	67	5	3	2	10	1	12
15	68	5	3	4	10	0	2
15	69	5	3	4	10	0	2
15	70	5	3	4	10	0	2
15	71	5	3	2	10	1	12
15	72	5	3	2	10	1	12
15	73	5	3	1	10	1	12
15	74	5	3	0	10	1	12
15	75	5	3	3	10	0	2
15	76	5	3	4	10	0	2
15	77	5	3	2	10	1	12
15	78	5	3	0	10	1	12
15	79	5	3	0	10	1	12
15	80	5	3	3	10	0	2
17	1	4	3	5	10	0	1
17	2	4	2	4	10	0	2
17	3	4	4	5	10	0	0
17	4	4	3	5	10	0	1
17	5	4	4	4	10	0	0
17	6	4	3	4	10	0	1
17	7	4	2	5	10	0	2
17	8	4	1	5	10	0	3
17	9	4	4	4	10	0	0
17	10	4	1	5	10	0	3
17	11	4	1	5	10	0	3
17	12	4	3	4	10	0	1
17	13	4	1	4	10	0	3
17	14	4	1	4	10	0	3
17	15	4	2	5	10	0	2
17	16	4	1	5	10	0	3
17	17	4	2	4	10	0	2
17	18	4	1	4	10	0	3
17	19	4	2	3	10	0	2
17	20	4	4	5	10	0	0
17	21	4	1	3	10	0	3
17	22	4	4	4	10	0	0
17	23	4	2	4	10	0	2
17	24	4	2	1	10	1	12
17	25	4	4	5	10	0	0
17	26	4	3	5	10	0	1
17	27	4	3	1	10	1	11
17	28	4	4	2	10	1	10
17	29	4	3	2	10	1	11
17	30	4	2	5	10	0	2
17	31	4	4	3	10	1	10
17	32	4	2	4	10	0	2
17	33	4	4	4	10	0	0
17	34	4	2	3	10	0	2
17	35	4	3	1	10	1	11
17	36	4	4	4	10	0	0
17	37	4	2	3	10	0	2
17	38	4	3	5	10	0	1
17	39	4	4	4	10	0	0
17	40	4	2	5	10	0	2
17	41	4	2	4	10	0	2
17	42	4	3	4	10	0	1
17	43	4	3	4	10	0	1
17	44	4	2	1	10	1	12
17	45	4	4	4	10	0	0
17	46	4	3	2	10	1	11
17	47	4	4	1	10	1	10
17	48	4	3	5	10	0	1
17	49	4	3	1	10	1	11
17	50	4	3	5	10	0	1
17	51	4	2	5	10	0	2
17	52	4	2	3	10	0	2
17	53	4	2	3	10	0	2
17	54	4	4	5	10	0	0
17	55	4	2	1	10	1	12
17	56	4	3	5	10	0	1
17	57	4	4	4	10	0	0
17	58	4	2	5	10	0	2
17	59	4	3	4	10	0	1
17	60	4	3	1	10	1	11
17	61	4	4	5	10	0	0
17	62	4	1	5	10	0	3
17	63	4	2	3	10	0	2
17	64	4	1	5	10	0	3
17	65	4	3	2	10	1	11
17	66	4	1	5	10	0	3
17	67	4	1	3	10	0	3
17	68	4	4	5	10	0	0
17	69	4	1	5	10	0	3
17	70	4	1	5	10	0	3
17	71	4	3	1	10	1	11
17	72	4	1	5	10	0	3
17	73	4	3	5	10	0	1
17	74	4	1	5	10	0	3
17	75	4	1	1	10	0	3
17	76	4	4	4	10	0	0
17	77	4	1	5	10	0	3
17	78	4	1	2	10	0	3
17	79	4	0	1	10	0	4
17	80	4	4	5	10	0	0
18	1	4	2	3	10	0	2
18	2	4	1	4	10	0	3
18	3	4	3	5	10	0	1
18	4	4	2	5	10	0	2
18	5	4	4	5	10	0	0
18	6	4	2	4	10	0	2
18	7	4	4	5	10	0	0
18	8	4	3	1	10	1	11
18	9	4	4	5	10	0	0
18	10	4	2	2	10	0	2
18	11	4	3	4	10	0	1
18	12	4	4	4	10	0	0
18	13	4	3	1	10	1	11
18	14	4	2	2	10	0	2
18	15	4	3	2	10	1	11
18	16	4	4	5	10	0	0
18	17	4	3	1	10	1	11
18	18	4	3	4	10	0	1
18	19	4	3	2	10	1	11
18	20	4	4	5	10	0	0
18	21	4	2	4	10	0	2
18	22	4	3	5	10	0	1
18	23	4	4	4	10	0	0
18	24	4	2	5	10	0	2
18	25	4	3	3	10	0	1
18	26	4	3	4	10	0	1
18	27	4	3	1	10	1	11
18	28	4	3	5	10	0	1
18	29	4	4	5	10	0	0
18	30	4	2	3	10	0	2
18	31	4	3	3	10	0	1
18	32	4	2	2	10	0	2
18	33	4	3	4	10	0	1
18	34	4	4	3	10	1	10
18	35	4	4	3	10	1	10
18	36	4	4	1	10	1	10
18	37	4	3	4	10	0	1
18	38	4	4	2	10	1	10
18	39	4	4	5	10	0	0
18	40	4	3	1	10	1	11
18	41	4	3	5	10	0	1
18	42	4	4	5	10	0	0
18	43	4	3	5	10	0	1
18	44	4	3	5	10	0	1
18	45	4	4	4	10	0	0
18	46	4	3	4	10	0	1
18	47	4	3	2	10	1	11
18	48	4	4	5	10	0	0
18	49	4	2	5	10	0	2
18	50	4	2	5	10	0	2
18	51	4	2	4	10	0	2
18	52	4	0	5	10	0	4
18	53	4	4	5	10	0	0
18	54	4	0	1	10	0	4
18	55	4	3	1	10	1	11
18	56	4	3	4	10	0	1
18	57	4	4	4	10	0	0
18	58	4	0	3	10	0	4
18	59	4	4	4	10	0	0
18	60	4	0	5	10	0	4
18	61	4	0	1	10	0	4
18	62	4	3	2	10	1	11
18	63	4	4	5	10	0	0
18	64	4	0	1	10	0	4
18	65	4	3	5	10	0	1
18	66	4	2	1	10	1	12
18	67	4	2	3	10	0	2
18	68	4	4	5	10	0	0
18	69	4	2	4	10	0	2
18	70	4	0	5	10	0	4
18	71	4	2	5	10	0	2
18	72	4	4	5	10	0	0
18	73	4	0	1	10	0	4
18	74	4	3	5	10	0	1
18	75	4	0	5	10	0	4
18	76	4	4	5	10	0	0
18	77	4	0	4	10	0	4
18	78	4	2	1	10	1	12
18	79	4	3	5	10	0	1
18	80	4	0	5	10	0	4
19	1	4	3	4	10	0	1
19	2	4	3	4	10	0	1
19	3	4	3	3	10	0	1
19	4	4	4	5	10	0	0
19	5	4	3	5	10	0	1
19	6	4	4	5	10	0	0
19	7	4	4	5	10	0	0
19	8	4	4	4	10	0	0
19	9	4	4	5	10	0	0
19	10	4	4	5	10	0	0
19	11	4	4	5	10	0	0
19	12	4	4	4	10	0	0
19	13	4	4	5	10	0	0
19	14	4	4	2	10	1	10
19	15	4	4	4	10	0	0
19	16	4	4	4	10	0	0
19	17	4	4	5	10	0	0
19	18	4	4	3	10	1	10
19	19	4	4	4	10	0	0
19	20	4	4	2	10	1	10
19	21	4	4	5	10	0	0
19	22	4	4	2	10	1	10
19	23	4	4	4	10	0	0
19	24	4	4	1	10	1	10
19	25	4	3	3	10	0	1
19	26	4	3	4	10	0	1
19	27	4	4	4	10	0	0
19	28	4	4	4	10	0	0
19	29	4	4	2	10	1	10
19	30	4	4	5	10	0	0
19	31	4	3	5	10	0	1
19	32	4	3	3	10	0	1
19	33	4	4	1	10	1	10
19	34	4	3	5	10	0	1
19	35	4	3	5	10	0	1
19	36	4	2	4	10	0	2
19	37	4	3	4	10	0	1
19	38	4	4	5	10	0	0
19	39	4	4	4	10	0	0
19	40	4	3	4	10	0	1
19	41	4	4	2	10	1	10
19	42	4	4	4	10	0	0
19	43	4	3	1	10	1	11
19	44	4	3	5	10	0	1
19	45	4	3	4	10	0	1
19	46	4	3	1	10	1	11
19	47	4	3	5	10	0	1
19	48	4	2	4	10	0	2
19	49	4	3	5	10	0	1
19	50	4	4	4	10	0	0
19	51	4	2	5	10	0	2
19	52	4	3	5	10	0	1
19	53	4	3	5	10	0	1
19	54	4	4	5	10	0	0
19	55	4	4	5	10	0	0
19	56	4	3	5	10	0	1
19	57	4	3	5	10	0	1
19	58	4	3	4	10	0	1
19	59	4	3	5	10	0	1
19	60	4	3	4	10	0	1
19	61	4	3	5	10	0	1
19	62	4	2	4	10	0	2
19	63	4	3	5	10	0	1
19	64	4	2	5	10	0	2
19	65	4	3	5	10	0	1
19	66	4	3	3	10	0	1
19	67	4	3	5	10	0	1
19	68	4	3	1	10	1	11
19	69	4	3	4	10	0	1
19	70	4	2	5	10	0	2
19	71	4	3	1	10	1	11
19	72	4	3	1	10	1	11
19	73	4	2	1	10	1	12
19	74	4	3	5	10	0	1
19	75	4	3	4	10	0	1
19	76	4	2	5	10	0	2
19	77	4	2	5	10	0	2
19	78	4	2	4	10	0	2
19	79	4	2	2	10	0	2
19	80	4	3	4	10	0	1
20	1	5	3	4	10	0	2
20	2	5	3	4	10	0	2
20	3	5	2	0	10	1	13
20	4	5	2	4	10	0	3
20	5	5	0	0	10	0	5
20	6	5	3	0	10	1	12
20	7	5	5	3	10	1	10
20	8	5	4	0	10	1	11
20	9	5	0	0	10	0	5
20	10	5	4	2	10	1	11
20	11	5	4	0	10	1	11
20	12	5	1	0	10	1	14
20	13	5	2	0	10	1	13
20	14	5	1	4	10	0	4
20	15	5	2	4	10	0	3
20	16	5	3	4	10	0	2
20	17	5	4	0	10	1	11
20	18	5	5	3	10	1	10
20	19	5	3	0	10	1	12
20	20	5	2	4	10	0	3
20	21	5	2	2	10	0	3
20	22	5	4	4	10	0	1
20	23	5	2	0	10	1	13
20	24	5	1	1	10	0	4
20	25	5	3	3	10	0	2
20	26	5	5	0	10	1	10
20	27	5	1	4	10	0	4
20	28	5	3	0	10	1	12
20	29	5	4	2	10	1	11
20	30	5	5	0	10	1	10
20	31	5	1	4	10	0	4
20	32	5	2	0	10	1	13
20	33	5	0	0	10	0	5
20	34	5	1	0	10	1	14
20	35	5	3	0	10	1	12
20	36	5	2	4	10	0	3
20	37	5	4	4	10	0	1
20	38	5	3	4	10	0	2
20	39	5	4	4	10	0	1
20	40	5	5	2	10	1	10
20	41	5	3	0	10	1	12
20	42	5	3	0	10	1	12
20	43	5	2	4	10	0	3
20	44	5	4	4	10	0	1
20	45	5	4	4	10	0	1
20	46	5	0	4	10	0	5
20	47	5	2	3	10	0	3
20	48	5	3	3	10	0	2
20	49	5	5	0	10	1	10
20	50	5	3	0	10	1	12
20	51	5	4	0	10	1	11
20	52	5	3	0	10	1	12
20	53	5	2	0	10	1	13
20	54	5	4	0	10	1	11
20	55	5	3	0	10	1	12
20	56	5	4	0	10	1	11
20	57	5	3	2	10	1	12
20	58	5	3	0	10	1	12
20	59	5	5	4	10	1	10
20	60	5	0	4	10	0	5
20	61	5	3	2	10	1	12
20	62	5	4	0	10	1	11
20	63	5	4	0	10	1	11
20	64	5	3	4	10	0	2
20	65	5	0	2	10	0	5
20	66	5	4	2	10	1	11
20	67	5	3	0	10	1	12
20	68	5	2	4	10	0	3
20	69	5	5	2	10	1	10
20	70	5	3	2	10	1	12
20	71	5	4	0	10	1	11
20	72	5	2	0	10	1	13
20	73	5	3	2	10	1	12
20	74	5	4	0	10	1	11
20	75	5	3	0	10	1	12
20	76	5	2	0	10	1	13
20	77	5	5	2	10	1	10
20	78	5	3	0	10	1	12
20	79	5	4	2	10	1	11
[truncated: 1,841 more rows]
